# Supplementary material for: Evolutionary Restructuring and Systematic Review of the NBPF Gene Family: Comparative Genomics, Functional Divergence, and Disease-Linked Pathways
Source: J Dev Biol. 2026 Feb 24;14(1):10. doi: 10.3390/jdb14010010 (PMC13028154; doi:10.3390/jdb14010010)
Supplement: Supplementary file 1 [file jdb-14-00010-s001.zip]

Archive with 1 entries (1 files):
- jdb-4028461-supplementary.pdf
